# Supplementary material for: Molecular Signatures of Neuroinflammation Induced by αSynuclein Aggregates in Microglial Cells
Source: Front Immunol. 2020 Jan 31;11:33. doi: 10.3389/fimmu.2020.00033 (PMC7006296; doi:10.3389/fimmu.2020.00033)
Supplement: Supplementary file 3 [file Data_Sheet_3.xlsx]

## Sheet: Sheet1
Supplemental Table 3. PD MAGMA risk gene list
Gene	PD_MAGMA_Pvalue
KANSL1	7.98e-36
STH	2.31e-35
MMRN1	2.91e-26
CCSER1	1.08e-21
LAMTOR2	3.89e-18
SLC50A1	6.6e-17
RAB29	6.62e-17
MALSU1	1.44e-14
SPPL2C	4.41e-14
FAM47E	8.49e-13
HLA-DRB1	3.01e-12
SPPL2B	1.85e-11
PRSS53	9.27e-11
ZNF668	1.15e-10
STX4	1.22e-10
ZNF646	1.53e-10
KAT8	4.63e-10
TNFSF12	7.44e-10
TNFSF12-TNFSF13	7.58e-10
HLA-DOB	1.13e-09
HLA-DMB	1.45e-09
LZTS3	3.34e-09
MAP3K19	3.7e-09
NELFE	3.93e-09
PRSS3	5.25e-09
MYO15A	8.5e-09
UBOX5	1.53e-08
METTL21C	1.76e-08
CCDC158	3.05e-08
HLA-DQA1	3.17e-08
HLA-DMA	7.27e-08
LLGL1	1.16e-07
C6orf48	2.22e-07
MIEF2	4.49e-07
DXO	5.07e-07
C4A	5.07e-07
ZNF629	6.35e-07
C17orf74	7.93e-07
KCNQ5	1.1e-06
CCAR2	1.13e-06
CLEC19A	1.22e-06
HSPA6	1.42e-06
DDX39B	1.52e-06
TNFSF13	1.55e-06
FCGR2A	1.56e-06
SMIM15	1.96e-06
C8orf58	2.66e-06
SLC35G6	3.5e-06
GID4	3.68e-06
DCDC2	4.22e-06
DNAH11	4.72e-06
C18orf63	4.76e-06
CTIF	5.96e-06
ATG14	6.03e-06
MCF2L2	6.17e-06
SPTSSB	6.44e-06
BORCS7	7.17e-06
ELOVL3	7.61e-06
ZNF518A	1e-05
FYCO1	6.61e-05
JADE2	1.04e-05
VPS9D1	1.07e-05
ZNF276	1.07e-05
C5orf24	1.3e-05
CAMLG	1.37e-05
L3MBTL4	1.47e-05
SPATA2L	1.51e-05
NDC1	1.72e-05
HP11026	1.79e-05
FAM200B	1.81e-05
CYP1A1	1.82e-05
CYP1A2	1.82e-05
CNTNAP4	1.92e-05
NCR3	2.17e-05
SPIRE2	2.24e-05
C9orf135	2.43e-05
C10orf90	2.8e-05
HOGA1	3.23e-05
C10orf62	3.23e-05
CYP21A2	3.35e-05
PTCHD4	3.96e-05
ZBTB21	4.11e-05
HIST1H2BN	4.79e-05
CEACAM21	4.83e-05
ECI1	5.05e-05
C6orf183	5.07e-05
MFSD7	5.14e-05
C10orf76	5.86e-05
CLVS2	5.89e-05
SCN2A	6.03e-05
BRD2	5.79e-08
TMEM256	6.26e-05
UGT2A2	6.37e-05
UGT2A1	6.37e-05
GIN1	7e-05
PPIP5K2	7.07e-05
CEACAM4	7.14e-05
DRC3	7.43e-05
SKOR2	7.54e-05
TMEM110-MUSTN1	7.91e-05
FRA10AC1	8.11e-05
EPB41	9.64e-05
ZNF391	0.00010142
VSTM5	0.00011204
SCGN	0.00011231
ANO2	0.00011621
ZNF423	0.00012193
HIST1H2BL	0.00014874
HIST1H2AI	0.00014874
HIST1H3H	0.00014874
HIST1H2AJ	0.00014874
HIST1H4K	0.00014874
TSACC	0.000155
PCED1A	0.00016718
SAMD4A	0.00020396
SPAST	1.04e-05
HLA-DRA	0.00023504
PSORS1C1	0.00030407
ZNF165	0.00033445
ZNF589	0.000418
LOC554223	0.000485
MCUR1	0.00061647
HIST1H2AC	0.00064948
MICB	0.000661
NCR2	0.00068688
ORC3	0.00077305
CLK3	2.21e-05
HLA-DOA	0.0010206
DNAH8	0.0010601
HIST1H2BK	0.0014
HIST1H2AH	0.0014
C6orf10	0.00282
SRSF12	0.00623
OPCML	0.0129
SPATA32	0.0172
C20orf194	0.017756
C16orf58	0.0347
GPNMB	1.78e-13
ARRDC4	1.01e-05
CTSB	4.23e-10
SLC44A1	1.6e-05
GGCT	2.4e-05
ANTXR2	1.47e-05
RGS10	1.01e-08
PITX3	2.98e-06
VKORC1	4.39e-11
HFE	0.00091283
LGALS3	5.47e-05
CD68	4.4e-05
SCAMP5	4.16e-06
VPS13C	0.011135
GCH1	7.9e-10
PBX2	0.000279
PDE10A	0.0011827
LST1	2.17e-05
DPM3	6.6e-17
PMVK	7.66e-13
GALC	3.62e-05
KLF7	4.59e-05
SREBF1	7.77e-06
GPR65	3.62e-05
PPCDC	8.65e-05
AGAP1	6.16e-08
SCARB2	5.33e-14
CFB	1.32e-14
LDB1	1.37e-05
FAM53B	4.29e-05
LMNA	3.32e-13
FAM171A1	0.00010193
NKX2-5	5.5e-05
GOLGA3	7.75e-07
FLII	2.27e-07
TNF	4.83e-08
TRERF1	0.00085622
PSMB8	1.13e-09
FBRSL1	3.69e-06
CAMK2D	2.62e-09
NDUFV3	4.75e-06
ADAM15	2.5e-06
DARS	9.09e-08
NEIL2	3.14e-07
ARID3B	1.39e-05
RNPS1	5.05e-05
CCNJ	2.74e-05
ZDHHC14	0.00064338
CNTN1	3.06e-08
TAP1	9.8e-12
DCST2	1.62e-13
PTPRA	0.00043213
MPP5	0.00621
KTN1	0.00014141
DDRGK1	1.71e-08
HES7	0.000213
HIST1H1T	0.00064853
KRTCAP2	6.1e-23
HIP1R	2.35e-12
ELOVL7	1.85e-06
IRF4	0.00089463
ADAM33	0.000764
MGAT5	0.0025013
TNXB	1.74e-09
ATP4B	0.0001579
ASH1L	2.73e-37
SIGLEC1	0.000764
CCR9	4.21e-05
IRAK2	9.02e-05
EFNA3	2.5e-06
GATA4	0.000138
SOCS6	9.5e-06
BIRC6	1.06e-06
AGER	0.000279
FAM175B	6.1e-05
NFKBIL1	1.52e-06
ABHD12	0.000138
LCORL	2.45e-05
ARAP3	1.51e-08
NAGLU	2.6e-09
DDX46	1.03e-05
VIT	0.000156
GNAO1	0.00010052
FDFT1	1.9e-10
GBF1	3.36e-06
CYP17A1	5.92e-05
TXNDC15	3.62e-06
R3HDM1	9.13e-12
SLC9A9	6.25e-05
UBXN4	1.78e-08
ASF1A	0.00043947
EP300	5.65e-05
EFNA4	2.5e-06
GRN	7.26e-07
NSF	2.81e-39
ACVR2A	7.21e-05
PLXNA4	2.03e-05
ZFYVE16	8.63e-06
NINL	1.11e-05
SERPINI1	3.5e-05
ANKRD34B	3.81e-05
HSD3B7	6.24e-10
RBMS3	2.1e-07
CSNK1G2	0.01365
TMEM175	4.4e-40
TPP2	5.99e-07
KCNN3	1.2e-07
SCCPDH	9.6e-05
TCF25	2.24e-05
KLHL7	7.54e-12
PPM1L	6.18e-06
MPHOSPH9	2.99e-05
KDM5A	0.00014235
RDH10	9.43e-05
ITPA	3.05e-06
FAM126A	0.0036041
ISYNA1	6.1e-05
SEMA4A	0.00030123
ALKBH5	8.95e-07
SLC45A3	1.7e-10
SOBP	0.0009468
SYNE1	5.42e-09
HEXIM1	1.54e-06
UBTD1	0.000219
ASB1	8.87e-05
CCNT2	9.15e-07
MORN4	4.46e-05
LACTB	9.94e-05
RNF5	0.000279
POLR2A	5.51e-07
SHANK2	1.5e-05
LRRC4	4.51e-05
NLRC4	7.73e-07
PITPNM2	1.6e-06
NUPL2	3.5e-13
TAP2	1.13e-09
ACBD4	1.54e-06
ATP6V0A1	2.93e-07
MNAT1	4.26e-05
UTRN	1.77e-06
SOCS4	1.64e-08
SLC25A44	0.000526
CPLX1	2.58e-15
SSBP4	6.1e-05
BST1	1.12e-15
FAM151B	3.42e-06
CLN8	3.95e-05
ZRANB3	5.85e-07
CDSN	0.00030407
ATP1B2	0.000178
PYGO2	3.09e-08
IGSF9B	2.41e-16
MAEA	1.22e-05
AP2M1	7.49e-05
HSPA1A	0.00064215
VPS37A	1.75e-05
ZFR	0.00208
UBAP2	3.21e-09
SGCZ	0.000391
FGF8	0.000991
ATP11B	6.8e-06
PCGF3	6.09e-11
GON4L	1.51e-20
UBQLN4	3.89e-18
DOT1L	5.64e-06
CC2D2A	1.94e-07
TRIM46	6.1e-23
SYT11	1.51e-20
FAM49B	1.01e-05
AIF1	2.17e-05
CACNA1B	1.18e-05
MAP4K4	9.44e-06
ROBO2	1.72e-05
RAB25	3.31e-14
FBXL19	4.14e-08
ZBTB4	6.71e-08
HIST1H2AK	0.00014874
BCL7C	8.52e-07
GRIA1	0.0001381
LSM7	8.83e-11
DPY30	2.89e-05
BTBD2	0.01365
NEK4	8.19e-05
SLC41A1	6.36e-13
ATF7	6.36e-05
SEC24A	1.63e-05
CTF1	1.45e-07
INPP5F	1.07e-06
MRS2	0.0012181
C1QL1	5.85e-08
PLEKHH1	6.25e-16
LRRC16A	1.05e-05
RPP25	7.64e-05
HK1	3.33e-06
IP6K2	0.00021494
TMEM102	1.87e-09
SATB1	6.86e-06
CLCN3	1.14e-05
DCST1	2.79e-11
LCE3B	7.66e-05
TPM1	2.67e-07
ABCF3	7.49e-05
ITIH1	5.33e-05
SLC4A11	0.017756
MAPK1IP1L	4.14e-06
UBL7	1.27e-05
SLC44A4	8.75e-08
ANKRD2	3.23e-05
PSMB9	8.65e-06
ITPKB	2.96e-09
ELL	7.05e-05
CCDC69	8.79e-05
CAMTA1	0.5
SLC17A1	0.00025293
ALOXE3	0.000213
TUBG1	1.52e-09
HIST1H2BA	0.00051112
MGEA5	0.000991
PGS1	3.05e-05
MTMR7	2.81e-07
WNT9B	3.67e-14
B3GALNT1	2.16e-05
IQGAP2	5.29e-05
CDK10	1.51e-05
MED17	0.00011204
MDGA2	0.00014
ANKLE2	7.75e-07
EGFL8	0.000279
SYT17	3.73e-07
AS3MT	7.17e-06
B3GNT5	2.41e-05
RAI1	1.09e-05
VAMP4	2.3e-06
RDH12	0.0097728
GNL3	0.000187
STK19	5.07e-07
LRRC1	0.00069624
COASY	6.48e-08
TMEM163	1.28e-11
HSPA1B	2.22e-07
DRG2	2.9e-06
CCDC77	0.000584
PTPRN2	7.64e-05
TUBG2	1.47e-08
MCCC1	2.98e-19
IDUA	3.04e-31
BCKDK	2.07e-10
HIST1H4J	0.00014874
FAM171A2	8.88e-07
LMBRD1	0.00070739
PBXIP1	7.66e-13
CNGA4	3.83e-05
MBNL2	1.05e-06
TOM1L2	1.36e-05
HIST1H2BC	0.00064948
C2	1.32e-14
ITIH3	6.49e-05
SIPA1L2	1.5e-08
FKBPL	5.84e-08
FAM71D	0.010992
PCBD2	8.94e-06
NMD3	4.48e-06
ORAI3	1.73e-08
PACRG	0.00035788
CBS	2.62e-05
LCE3A	0.00010848
SORBS3	3.63e-09
NOLC1	1.71e-05
DYNC1I1	0.000104
GAK	3.38e-34
CCHCR1	0.00030407
NOTCH4	0.000279
MBD5	2.15e-05
GRK5	0.0031923
CCR10	1.51e-08
DVL3	9.36e-05
FXR2	2.31e-07
BIN3	1.15e-06
RAP2A	3.02e-06
SLC17A4	1.2e-05
UST	0.00276
BTNL2	0.00029994
PER1	0.00010931
FAM134C	1.58e-07
LSM2	0.00064215
RANGAP1	5.42e-05
SHROOM3	5.32e-07
NLGN2	1.13e-05
SAT2	3.22e-05
FYN	0.00021733
FSD1L	2.67e-05
YIPF4	1.14e-06
FIGN	3.92e-05
PRDM2	1.02e-05
NUCKS1	6.83e-16
RILPL2	4.02e-07
HSPA1L	0.00064215
SH3GL2	2.92e-13
SOX15	4.93e-06
LTB	2.17e-05
STX1B	1.06e-09
BLNK	4.43e-06
GFRA4	0.000764
GRM7	7.81e-05
TTC27	0.000259
EIF2B5	0.000177
ORC4	6.15e-05
GPRIN3	0.0001171
SPATA19	8.74e-07
FGF11	1.83e-09
SPCS1	0.000187
PDLIM2	7.54e-07
SND1	4.89e-05
DLG5	9.13e-05
SHBG	2.09e-06
ARG2	0.0068824
HEXIM2	1.9e-06
METTL10	5.29e-05
PBRM1	0.000187
CCT3	0.000155
LTK	2.38e-07
EHMT2	2.7e-07
DSCAM	0.00013508
IER3IP1	8.09e-05
SETD1A	1.68e-09
FANCA	0.00012872
GPR6	0.00066001
LRRK2	3.65e-21
AKAP7	0.000687
ABCA3	5.05e-05
PKNOX1	1.74e-06
VAMP2	9.93e-05
VTI1B	0.007282
PPRC1	0.000432
RPRML	1.52e-07
HIST1H2BM	0.00014874
VARS	0.000922
DCUN1D1	6.94e-08
PLEKHH3	1.86e-07
ERCC8	6.28e-07
JAM3	0.033802
ITIH4	7.89e-05
ZBTB7B	1.62e-13
DGKQ	4.4e-38
PSMC3IP	3.1e-06
CCKBR	9.94e-06
RPAP1	2.38e-07
SRD5A2	1.45e-05
MCM6	1.21e-07
PUM1	2.8e-05
FASTKD5	1.53e-08
NUS1	0.00072906
IL6	0.0214
TMEM229B	6.25e-16
SEMA7A	1.19e-05
CHADL	4.69e-05
CRHR1	8.45e-21
TIAL1	8.57e-11
UBE2R2	3.48e-08
L3MBTL2	5.06e-05
CNTNAP1	1.51e-08
DCAF12	2.35e-05
PNRC1	0.00623
ARHGAP18	0.00087343
LAMP3	6.29e-14
VPS16	0.00027645
SAR1B	2.14e-05
CHRNB1	2.26e-09
CCDC62	2.35e-12
ABCB9	1.81e-07
MEMO1	2.34e-05
PRSS8	2.94e-10
SEC23IP	5.4e-10
CAMP	0.000202
RNF40	2.52e-05
TOX3	1.11e-05
HDHD2	8.29e-05
MUSTN1	7.91e-05
MCM9	0.00036379
LINGO3	4.09e-10
SLC6A13	7.71e-05
EFTUD2	4.81e-05
SLC26A1	2.03e-32
THG1L	8.39e-05
FGFRL1	5.39e-14
PSORS1C2	0.00030407
SLC35F1	0.00149
SLC30A6	2.34e-05
DLG2	5.19e-09
RIMBP2	2.83e-06
CATSPER3	3.87e-06
DNAH17	3.05e-05
KCNIP4	0.00019594
FBXO34	6.48e-06
SLC17A3	0.00033085
PROM1	0.017153
GPSM3	0.000279
WNT3	1.2e-42
KIF3C	4.55e-05
LCT	8.03e-08
SETD8	4.02e-07
SLC2A13	4.16e-08
NME6	0.000418
FBXL5	2.42e-05
PLCD3	1.54e-06
LTA	1.52e-06
PKHD1	0.0006724
GOSR2	1.33e-07
SPEM1	1.13e-05
ITGA2B	8.88e-07
AKAP12	9.78e-06
RPS6KA2	0.00043031
SENP3	5.94e-07
NPM3	0.000991
LAMA2	0.00019302
PDE4D	0.00013377
MEX3A	3.31e-14
HIST1H2AA	0.00051112
ATF6B	2.36e-09
EFNA1	6.6e-17
STBD1	5.67e-09
RDH11	0.007282
ATP5G2	8.26e-05
PRSS36	4.17e-10
PRSS16	3.7e-05
NDUFAF2	1.94e-07
ITGA8	1.6e-07
EGR3	2.38e-06
FAM167A	6.39e-07
GJC1	7.83e-05
ACMSD	9.37e-08
SNCA	4.47e-72
ITPKA	4.93e-07
MUC19	4.53e-05
CARHSP1	2.07e-05
IGF2BP3	9.13e-17
MAPT	2.31e-35
ATP6V1G2	1.52e-06
CXCR6	8.95e-05
SKIV2L	3.63e-09
DLGAP5	5.11e-05
HSD17B1	2.18e-09
LSM11	8.39e-05
SLC5A2	0.0347
PAM	3.52e-05
EIF4A1	4.4e-05
POM121L2	4.43e-09
TNS1	1.28e-05
PM20D1	1.61e-07
RAB3GAP1	1.59e-08
NUP54	5.46e-10
MPDU1	6.05e-06
RCAN2	0.00010987
TMEM132C	4.46e-05
ATP6V1D	0.00621
DCC	4.6e-05
FAM184A	7.26e-06
HIST1H4C	0.00061287
STK39	6.78e-16
CC2D2B	3.21e-05
TFDP1	0.000643
AGPAT1	0.000279
MAP3K14	7.79e-13
MLX	3.1e-06
ART3	0.0016567
YIPF1	0.000144
EDC3	6.79e-05
RIT2	1.59e-11
HIGD1B	4.81e-05
EIF2S1	0.00621
SASH1	0.00022128
RPL7	0.000157
CDC25A	1.09e-05
GPATCH8	2.43e-06
GLT8D1	0.000187
CAB39L	9.05e-08
PPM1A	1.63e-05
CD38	1.45e-11
WDHD1	9.81e-10
ATPAF2	9.77e-05
NEU1	8.75e-08
WDR4	4.52e-05
PYGB	0.000138
PMM2	2.07e-05
SSR2	5.46e-14
